# Supplementary material for: Cardiac Magnetic Resonance, Electromechanical Activation, Kidney Function, and Natriuretic Peptides in Cardiac Resynchronization Therapy Upgrades
Source: J Cardiovasc Dev Dis. 2023 Sep 22;10(10):409. doi: 10.3390/jcdd10100409 (PMC10607260; doi:10.3390/jcdd10100409)
Supplement: Supplementary file 1 [file jcdd-10-00409-s001.zip]

Archive with 1 entries (1 files):
- jcdd-2562826-SI.pdf
